# Supplementary material for: Powerful Electron-Transfer Screen-Printed Platforms as Biosensing Tools: The Case of Uric Acid Biosensor
Source: Biosensors (Basel). 2021 Dec 21;12(1):2. doi: 10.3390/bios12010002 (PMC8773917; doi:10.3390/bios12010002)
Supplement: Supplementary file 1 [file biosensors-12-00002-s001.zip]

Archive with 1 entries (1 files):
- biosensors-1480953-supplementary.pdf
